# Supplementary material for: A Stress Reduction Intervention for Lactating Mothers Alters Maternal Gut, Breast Milk, and Infant Gut Microbiomes: Data from a Randomized Controlled Trial
Source: Nutrients. 2024 Apr 6;16(7):1074. doi: 10.3390/nu16071074 (PMC11013067; doi:10.3390/nu16071074)
Supplement: Supplementary file 1 [file nutrients-16-01074-s001.zip]

Archive with 2 entries (2 files):
- CONSORT Checklist.pdf
- nutrients-2926797-supplementary.pdf
